# Supplementary material for: Fatty Acid and Associated Gene Expression Analyses of Three Tree Peony Species Reveal Key Genes for α-Linolenic Acid Synthesis in Seeds
Source: Front Plant Sci. 2018 Feb 5;9:106. doi: 10.3389/fpls.2018.00106 (PMC5807371; doi:10.3389/fpls.2018.00106)
Supplement: TABLE S1 — Content of the five major FAs in matured seeds (stage S5) of nine tree peony species (mg g-1 DW, mean ± SD, n = 3). [file Table_1.XLSX]

## Sheet: Sheet1
Table S1. Content of the five major FAs in matured seeds (stage S5) of nine tree peony species (mg g-1 DW, mean ± SD, n = 3).
Wild relatives	C16:0	C18:0	C18:1Δ9c	C18:2Δ9c,12c	C18:3Δ9c,12c,15c	Total FAs
P. rockii	17.49±0.12	6.75±0.09	62.55±2.65	59.44±1.02	123.20±0.92	271.82±4.90
P. decomposita	14.12±0.46	2.73±0.28	81.08±2.88	53.27±2.40	112.10±2.52	265.90±3.00
P. qiui	13.55±1.00	3.46±0.16	58.43±3.05	46.88±0.61	120.25±4.91	245.19±2.03
P. potaninii	13.88±1.18	3.18±0.32	68.17±2.65	45.20±1.53	75.79±4.28	208.56±9.07
P. ludlowii	19.10±0.58	1.21±0.08	83.31±2.98	35.15±3.51	65.47±3.69	206.14±4.53
P. ostii	11.51±0.29	1.63±0.12	50.91±2.07	43.27±1.39	81.36±1.97	190.61±1.63
P. jishanensis	9.51±0.29	0.61±0.08	38.78±0.94	27.86±1.04	86.25±1.46	164.58±3.74
P. delavayi	16.38±1.26	0.62±0.04	75.16±1.93	26.87±1.48	31.31±1.37	151.53±4.07
P. lutea	12.63±1.09	1.46±0.10	47.11±1.64	18.23±3.60	69.06±6.69	150.09±10.48
