# Supplementary material for: Fatty Acid and Associated Gene Expression Analyses of Three Tree Peony Species Reveal Key Genes for α-Linolenic Acid Synthesis in Seeds
Source: Front Plant Sci. 2018 Feb 5;9:106. doi: 10.3389/fpls.2018.00106 (PMC5807371; doi:10.3389/fpls.2018.00106)
Supplement: TABLE S2 — Fatty acid composition in three wild relatives of tree peony during seed development (mg g-1 DW, mean ± SD, n = 3). [file Table_2.XLSX]

## Sheet: Sheet1
Table S2. Fatty acid composition in three wild relatives of tree peony during seed development (mg g-1 DW, mean ± SD, n = 3).
Wild relatives	Stages	C14:0	C16:0	C16:1Δ9c	C18:0	C18:1Δ9c	C18:1Δ11c	C18:2Δ9c,12c	C20:0	C18:3Δ9c,12c,15c	C20:1Δ11c	Total FAs
P. rockii	S1	0.08±0.01	4.65±0.60	0.21±0.02	0.88±0.17	1.60±0.35	7.98±1.78	8.90±1.04	0.05±0.01	1.88±0.18	0.04±0.01	26.27±4.17
P. rockii	S2	0.11±0.02	10.04±1.60	0.07±0.02	2.49±0.42	21.37±3.32	9.50±1.05	34.27±4.19	0.11±0.02	45.26±6.63	0.14±0.03	123.36±17.22
P. rockii	S3	0.18±0.01	15.41±0.70	0.15±0.02	4.59±0.31	39.68±1.33	9.54±0.35	52.76±2.52	0.12±0.01	85.98±6.62	0.23±0.01	208.64±8.14
P. rockii	S4	0.17±0.02	14.58±0.60	0.22±0.01	5.22±0.62	44.81±5.65	9.47±0.06	45.34±3.29	0.10±0.01	101.43±7.41	0.24±0.03	221.59±17.68
P. rockii	S5	0.17±0.01	17.49±0.12	0.47±0.04	6.75±0.09	62.55±2.65	1.09±0.04	59.44±1.02	0.33±0.02	123.20±0.92	0.32±0.02	271.82±4.90
P. potaninii	S1	0.03±0.01	5.23±0.52	0.02±0.01	0.88±0.11	1.87±0.56	0.13±0.02	10.09±1.21	0.10±0.01	7.68±0.95	0.03±0.01	26.05±3.41
P. potaninii	S2	0.13±0.01	12.28±0.63	0.07±0.01	2.18±0.16	35.20±1.55	0.34±0.02	45.11±0.08	0.24±0.01	32.22±4.30	0.34±0.01	128.10±6.61
P. potaninii	S3	0.14±0.06	13.65±1.10	0.17±0.05	3.03±0.60	51.19±3.11	0.53±0.06	40.42±4.24	0.25±0.04	60.38±5.96	0.34±0.05	170.09±15.27
P. potaninii	S4	0.12±0.02	12.17±1.73	0.13±0.04	3.29±0.51	57.72±3.43	0.51±0.14	40.31±4.41	0.21±0.05	58.87±5.85	0.32±0.06	173.65±16.24
P. potaninii	S5	0.12±0.01	13.88±1.18	0.07±0.01	3.18±0.32	68.67±2.65	0.60±0.05	45.60±1.53	0.25±0.04	75.79±4.28	0.38±0.05	208.56±9.07
P. lutea	S1	0.02±0.01	4.36±0.45	0.03±0.01	0.72±0.04	2.68±0.78	0.13±0.01	8.29±1.38	0.09±0.01	5.28±1.72	0.03±0.01	21.63±4.40
P. lutea	S2	0.06±0.02	8.47±0.44	0.11±0.02	1.09±0.20	20.93±1.73	0.47±0.04	15.38±1.53	0.10±0.01	33.88±2.96	0.16±0.03	80.66±6.98
P. lutea	S3	0.09±0.01	9.35±0.21	0.21±0.03	1.10±0.06	30.72±1.82	0.75±0.03	16.81±1.24	0.10±0.01	53.53±3.47	0.22±0.01	112.89±2.71
P. lutea	S4	0.14±0.02	10.24±0.39	0.25±0.04	1.50±0.07	43.31±1.30	0.72±0.03	17.81±0.11	0.10±0.01	43.23±0.65	0.21±0.03	117.50±2.32
P. lutea	S5	0.13±0.03	12.63±1.09	0.06±0.01	1.46±0.10	47.11±1.64	1.01±0.12	18.23±3.60	0.11±0.01	69.06±6.69	0.28±0.01	150.09±10.48
