# Supplementary material for: Fatty Acid and Associated Gene Expression Analyses of Three Tree Peony Species Reveal Key Genes for α-Linolenic Acid Synthesis in Seeds
Source: Front Plant Sci. 2018 Feb 5;9:106. doi: 10.3389/fpls.2018.00106 (PMC5807371; doi:10.3389/fpls.2018.00106)
Supplement: TABLE S3 — Gene-specific primer sequences for detection by qRT-PCR. [file Table_3.XLSX]

## Sheet: Sheet1
Table S3. Gene-speciﬁc primer sequences for detection by qRT-PCR.
Gene	Forward primer (5'-3')	Reverse primer (5'-3')
β-PDHC	AGGCTGGCTTTACAGGGATT	GGGAATGTTGAGCACCAACT
MCAT	TGACGACGCTTTGTTTTCTG	CCATTTGTGCAAACATCCAG
EAR	ACTCAACCCTCAATGCCAAG	ATGTTGATTCCGCTCTCACC
KAS II	ACTCAACCCTCAATGCCAAG	TCGAGTTGGGAATTTGGAAG
SAD	GCGTCATGAGACTGCCTACA	TCGCTGAGCTACAGACGAGA
FATA	CTTGGAAGTTTGACGGAGGA	AAGGTGCAATTTCCTCATGG
FAD2	TCACGCTTGGTGAAGTCAAG	GTAGATGGGCCAAGCAACAT
FAD3	TCTTCCCTCAAATCCCACAC	GAGCTCATGGTCGGTCTTGT
LPAAT	ACAGCAGAAGCCAGTTGGAG	CGCAGGCATTATTTGTCCCG
OBO	GGGATCCACAGTTGCTTGTT	GGCCGGAGAGGACTAAGAGT
18S–26S ITS	ACCGTTGATTCGCACAATTGGTCATCG	TACTGCGGGTCGGCAATCGGACG
