# Supplementary material for: Fatty Acid and Associated Gene Expression Analyses of Three Tree Peony Species Reveal Key Genes for α-Linolenic Acid Synthesis in Seeds
Source: Front Plant Sci. 2018 Feb 5;9:106. doi: 10.3389/fpls.2018.00106 (PMC5807371; doi:10.3389/fpls.2018.00106)
Supplement: TABLE S4 — Transcript levels of 10 genes in developing seeds of three tree peonies, relative to their S1 (A) and S1 of P. rockii (B). Data with conditional formatting reveal the highest expression for each gene in red and lowest in green. [file Table_4.XLSX]

## Sheet: Sheet1
Table S4. Transcript levels of 10 genes in developing seeds of three tree peonies, relative to thier S1 (A) and S1 of P. rockii (B). Data with conditional formatting reveal the higest expression for each gene in red and lowest in green.
A	P. rockii								P. potaninii								P. lutea
Genes	S1	S2	S3	S4	S5	Total	Avg		S1	S2	S3	S4	S5	Total	Avg		S1	S2	S3	S4	S5	Total	Avg
β-PDHC	1	7.09707	25.0488	9.91003	9.31787	52.3737	10.4747		1	0.807574	2.19365	1.45958	1.92001	7.38081	1.47616		1	2.24061	2.21658	1.43065	0.670511	7.55834	1.51167
MCAT	1	3.59807	5.11594	0.924806	0.64842	11.2872	2.25745		1	0.64196	1.28046	0.45341	0.0681305	3.44396	0.688793		1	1.2086	0.89296	0.0617821	0.0146405	3.17798	0.635596
EAR	1	4.11087	2.79648	1.18783	0.437123	9.53231	1.90646		1	0.711751	2.73208	0.906123	0.0841697	5.43412	1.08682		1	1.78454	1.87038	0.0801215	0.0331082	4.76816	0.953631
KASII	1	9.37185	5.03968	2.77129	1.00116	19.184	3.83679		1	0.80478	2.60569	0.965564	0.102238	5.47827	1.09565		1	2.07133	2.15929	0.113091	0.0413459	5.38505	1.07701
SAD	1	7.33603	9.78112	3.11786	0.610614	21.8456	4.36913		1	0.694424	5.2984	1.4937	0.146266	8.63278	1.72656		1	3.39743	3.21417	0.13795	0.0256679	7.77522	1.55504
FATA	1	4.0496	6.07923	1.94007	0.915064	13.984	2.79679		1	0.953372	2.50436	1.27456	0.0875078	5.81981	1.16396		1	3.62728	3.88762	0.136629	0.0523944	8.70393	1.74079
FAD2	1	32.074	12.8765	10.3907	0.127332	56.4685	11.2937		1	3.53626	90.44	26.5587	0.0763268	121.611	24.3223		1	10.0445	23.7798	0.00333446	0.00721392	34.8349	6.96698
FAD3	1	184.823	225.364	182.278	2.83879	596.304	119.261		1	1156.06	43287.6	19371.8	158.622	63975.1	12795		1	8858.08	6757.26	18.7293	4.10929	15639.2	3127.83
LPAAT	1	2.14355	5.01452	2.14107	2.50581	12.8049	2.56099		1	0.666393	0.867205	0.843166	0.775572	4.15234	0.830467		1	1.29136	1.14605	0.427798	0.199037	4.06424	0.812848
OBO	1	362.039	493.798	1317.27	521.652	2695.76	539.152		1	419022	3.47842e+06	687818	127390	4.71265e+06	942530		1	33353.6	46074	3747.38	379.161	83555.2	16711
Total	10	616.643	790.914	1531.93	540.054	3489.54	697.908		10	420187	3.52181e+06	707223	127552	4.77679e+06	955357		10	42237.4	52870.5	3768.5	384.314	99270.6	19854.1
B	P. rockii								P. potaninii								P. lutea
Genes	S1	S2	S3	S4	S5	Total	Avg		S1	S2	S3	S4	S5	Total	Avg		S1	S2	S3	S4	S5	Total	Avg
β-PDHC	1	7.09707	25.0488	9.91003	9.31787	52.3737	10.4747		1.24545	1.00579	2.73208	1.81784	2.39127	9.19243	1.83849		1.56736	3.51183	3.47417	2.24233	1.05093	11.8466	2.36932
MCAT	1	3.59807	5.11594	0.924806	0.64842	11.2872	2.25745		2.95536	1.89722	3.78423	1.33999	0.20135	10.1782	2.03563		4.03248	4.87364	3.60084	0.249135	0.0590376	12.8151	2.56303
EAR	1	4.11087	2.79648	1.18783	0.437123	9.53231	1.90646		1.69675	1.20767	4.63567	1.53747	0.142815	9.22037	1.84407		1.21935	2.17598	2.28065	0.0976961	0.0403705	5.81405	1.16281
KASII	1	9.37185	5.03968	2.77129	1.00116	19.184	3.83679		6.13331	4.93597	15.9815	5.92211	0.627056	33.6	6.71999		4.2021	8.70393	9.07355	0.47522	0.17374	22.6285	4.52571
SAD	1	7.33603	9.78112	3.11786	0.610614	21.8456	4.36913		1.32358	0.919125	7.01285	1.97703	0.193595	11.4262	2.28523		1.16249	3.94949	3.73645	0.160366	0.0298388	9.03864	1.80773
FATA	1	4.0496	6.07923	1.94007	0.915064	13.984	2.79679		1.2726	1.21326	3.18705	1.622	0.111362	7.40628	1.48126		0.694157	2.5179	2.69862	0.0948418	0.0363699	6.04189	1.20838
FAD2	1	32.074	12.8765	10.3907	0.127332	56.4685	11.2937		0.146379	0.517632	13.2385	3.88762	0.0111726	17.8013	3.56026		0.482411	4.84557	11.4716	0.00160858	0.00348007	16.8047	3.36094
FAD3	1	184.823	225.364	182.278	2.83879	596.304	119.261		0.00291513	3.37007	126.189	56.4712	0.462403	186.496	37.2992		0.0112071	99.2733	75.7292	0.209901	0.0460532	175.27	35.0539
LPAAT	1	2.14355	5.01452	2.14107	2.50581	12.8049	2.56099		1.43727	0.957788	1.24641	1.21186	1.11471	5.96804	1.19361		1.04568	1.35035	1.1984	0.44734	0.20813	4.2499	0.849981
OBO	1	362.039	493.798	1317.27	521.652	2695.76	539.152		0.000635176	266.153	2209.41	436.885	80.9149	2993.36	598.673		0.011837	394.806	545.377	44.3577	4.48812	989.041	197.808
Total	10	616.643	790.914	1531.93	540.054	3489.54	697.908		16.2143	282.177	2387.42	512.673	86.1706	3284.65	656.93		14.4291	526.008	658.641	48.3361	6.13607	1253.55	250.71
